# Supplementary material for: Manuka Honey Inhibits Human Breast Cancer Progression in Preclinical Models
Source: Nutrients. 2024 Jul 22;16(14):2369. doi: 10.3390/nu16142369 (PMC11279598; doi:10.3390/nu16142369)
Supplement: Supplementary file 1 [file nutrients-16-02369-s001.zip]

Archive with 1 entries (1 files):
- nutrients-3076621-supplementary.pdf
